# Supplementary material for: A review found inadequate reporting of case–control studies of risk factors for pancreatic cancer
Source: J Clin Epidemiol. 2021 May;133:32–42. doi: 10.1016/j.jclinepi.2020.12.020 (PMC8168827; doi:10.1016/j.jclinepi.2020.12.020)
Supplement: Data Profile [file mmc1.xml]

<?xml version="1.0" encoding="UTF-8" standalone="no"?><data:data><datasets><author>angela.maccarthy@ndorms.ox.ac.uk</author><type>0</type><dataset><value>1</value><reason>Data will be made available on request</reason><comments/></dataset></datasets></data:data>
